# Supplementary material for: Genomic analysis of Escherichia coli strains isolated from diseased chicken in the Czech Republic
Source: BMC Vet Res. 2020 Jun 10;16:189. doi: 10.1186/s12917-020-02407-2 (PMC7286222; doi:10.1186/s12917-020-02407-2)
Supplement: Supplementary file 2 — Additional file 2: Table 2. Overview of virulence-associated genes detected by whole-genome sequencing. Table 4. The origin of isolates. [file 12917_2020_2407_MOESM2_ESM.xlsx]

## Sheet: Table 2
		adhesins
		AF/R1 pilus	Putative adhesin E. coli O157:H7	Fimbrial protein [CFA/I fimbriae				Curli							putative attaching/effacing protein homolog		E. coli common pilus								AidA-I adhesin		K99/F5 fimbrie						Intimin-like adhesin	F18 fimbriae	F1 fimbriae									Hemorrhagic coli pili			Prepilin peptidase dependent protein	Locus for diffuse adhesion	P fimbriae
isolate	syndrome	afrC	cah	cfaA	cfaB	cfaC	cfaD	csgA	csgB	csgC	csgD	csgE	csgF	csgG	eaeH	eaeX	ecpA	ecpB	ecpC	ecpD	ecpE	ecpR	motA	motB	ehaA	ehaB	fanC	fanD	fanE	fanF	fanG	fanH	fdeC	fedB	fimA	fimB	fimC	fimD	fimE	fimF	fimG	fimH	fimI	hofB	hofC	hofq	ppdD	ldaB	papA
587	AS+PS
95813	YSI
95815A	YSI
96079	YSI
95917	YSI
2319	AS+PS
96012	YSI
100655	AS+PS
96099	YSI
96080	YSI
96093C	YSI
96098C	YSI
1102	AS+PS
96094	YSI
95810	YSI
95824	YSI
2326	AS+PS
96092	YSI
96096	YSI
96094C	YSI
96006	YSI
96097C	YSI
96099R	YSI
96095	YSI
95805C	YSI
1101	AS+PS
95802	YSI
2327	AS+PS
96093	YSI
2325	AS+PS
1104	AS+PS
96081	YSI
Table 2 - overview of virulence-associated genes detected by whole-genome sequencing
		≥95% ID									Phylogroup F
		100% ID									Phylogroup B2
	AS+PS - airsacculitis + polyserositis										Phylogroup D
	YSI - yolk sac infection										Clade 1
											Phylogroup A
											Phylogroup C
											Phylogroup B1
[truncated: 266 more columns]

## Sheet: Table 4
isolate	date of isolation	farm	hatchery	age	syndrome	organ of isolation
587	2016-03-07	K	A	> 1 week	polyserositis	spleen
95813	2014-09-01	L	B	1 day	yolk sac infection	navel
95815A	2014-09-01	L	B	1 day	yolk sac infection	navel
96079	2014-09-25	M	C	1 day	yolk sac infection	serose
95917	2014-09-14	N	X1	1 day	yolk sac infection	yolk sac
2319	2016-09-21	L	B	> 1 week	polyserositis	air sac
96012	2014-09-08	O	D	1 day	yolk sac infection	serose
100655	2015-12-03	K	A	> 1 week	polyserositis	liver
96099	2014-10-07	P	C	1 day	yolk sac infection	serose
96080	2014-09-25	P	C	1 day	yolk sac infection	serose
96093C	2014-10-07	Q	C	1 day	yolk sac infection	navel
96098C	2014-10-07	R	D	1 day	yolk sac infection	serose
1102	2016-04-26	S	C	> 1 week	polyserositis	cloaca
96094	2014-10-07	P	C	1 day	yolk sac infection	serose
95810	2014-09-01	L	B	1 day	yolk sac infection	navel
95824	2014-09-01	T	X2	1 day	yolk sac infection	serose
2326	21.9.2o16	L	B	> 1 week	polyserositis	air sac
96092	2014-10-07	U	X3	1 day	yolk sac infection	serose
96096	2014-10-07	V	D	1 day	yolk sac infection	serose
96094C	2014-10-07	P	C	1 day	yolk sac infection	yolk sac
96006	2014-09-08	W	D	1 day	yolk sac infection	serose
96097C	2014-10-07	W	D	1 day	yolk sac infection	navel
96099R	2014-10-07	P	C	1 day	yolk sac infection	serose
96095	2014-10-07	X	A	1 day	yolk sac infection	yolk sac
95805C	2014-09-01	L	B	1 day	yolk sac infection	navel
1101	2016-04-26	S	C	> 1 week	polyserositis	cloaca
95802	2014-09-01	L	B	1 day	yolk sac infection	navel
2327	21.9.216	L	B	> 1 week	polyserositis	air sac
96093	2014-10-07	Q	C	1 day	yolk sac infection	serose
2325	21.9.216	L	B	> 1 week	polyserositis	air sac
1104	2016-04-26	S	C	> 1 week	polyserositis	cloaca
96081	2014-09-25	Y	C	1 day	yolk sac infection	serose
Table 4	The origin of isolates
K - Y	farm codes
A - D	hatchery codes
X1, X2, X3	the hatchery has not been traced back
