# Supplementary material for: Genomic analysis of Escherichia coli strains isolated from diseased chicken in the Czech Republic
Source: BMC Vet Res. 2020 Jun 10;16:189. doi: 10.1186/s12917-020-02407-2 (PMC7286222; doi:10.1186/s12917-020-02407-2)
Supplement: Supplementary file 4 — Additional file 4: Table 4. Statistics. [file 12917_2020_2407_MOESM4_ESM.xlsx]

## Sheet: List1
Isolate	Platform	Total length	N. of contigs	N50 (bp)	L50	N. of predicted genes	Input read pairs	Dropped	Insert size	SRA accession number
587	NextSeq	5256868	123	144377	11	4977	1420805	3202 (0.23%)	331.002	SRR9663532
1101	NextSeq	4756368	130	96063	14	4507	1380292	3596 (0.26%)	327.44	SRR9663531
1102	NextSeq	5982136	332	72083	24	5840	1243180	3243 (0.26%)	341.77	SRR9663530
1104	NextSeq	4992954	87	228492	8	4741	1442210	3432 (0.24%)	322.354	SRR9663529
100655	NextSeq	5215466	75	275054	7	4921	1313853	3336 (0.25%)	325.323	SRR9663528
2319	NextSeq	5045934	107	231397	7	4760	1312761	3139 (0.24%)	320.948	SRR9663527
2325	NextSeq	5107205	115	133667	12	4834	1293479	3215 (0.25%)	316.572	SRR9663526
2326	NextSeq	5150757	135	139203	11	4874	863989	1792 (0.21%)	350.214	SRR9663542
2327	NextSeq	5027898	90	186729	10	4758	1477330	3746 (0.25%)	300.003	SRR9663525
95802	NextSeq	4986650	88	168008	11	4680	2855794	17754 (0.62%)	266.474	SRR9663519
95805C	NextSeq	4987307	127	96068	18	4722	1021960	2199 (0.22%)	366.212	SRR9663534
95810	NextSeq	5469527	124	156033	11	5140	1535553	4032 (0.26%)	285.422	SRR9663533
95813	NextSeq	5296606	192	121200	13	5091	858528	1521 (0.18%)	337.984	SRR9663541
95815A	NextSeq	5329161	137	156434	11	5103	752617	1558 (0.21%)	331.996	SRR9663544
95824	NextSeq	4808492	129	95496	16	4509	830444	1644 (0.20%)	323.09	SRR9663543
95917	MiSeq	5023801	178	112396	14	4759	1804977	16644 (0.92%)	286.477	SRR9663521
96006	MiSeq	4818711	436	25268	61	4715	149744	609 (0.41%)	284.147	SRR9663538
96012	MiSeq	4832254	583	15102	92	4659	147206	565 (0.38%)	303.689	SRR9663537
96079	MiSeq	5022176	184	88638	19	4740	233161	1999 (0.86%)	319.344	SRR9663540
96080	MiSeq	5204300	466	21028	71	5079	172069	1383 (0.80%)	319.522	SRR9663539
96081	MiSeq	4994971	187	101228	19	4781	477404	3552 (0.74%)	279.069	SRR9663536
96092	MiSeq	4799048	438	24288	53	4636	139875	1032 (0.74%)	319.332	SRR9663535
96093	MiSeq	4933693	123	102987	16	4678	334100	2003 (0.60%)	279.733	SRR9663515
96093C	MiSeq	5259473	282	47164	37	5033	276630	2254 (0.81%)	297.964	SRR9663516
96094	MiSeq	5290345	216	77790	24	4980	1401437	8894 (0.63%)	362.069	SRR9663517
96094C	MiSeq	5466784	1139	12964	111	5599	1632333	10774 (0.66%)	331.198	SRR9663518
96095	NextSeq	4863968	67	209532	9	4573	3079434	18220 (0.59%)	264.343	SRR9663520
96096	MiSeq	4660456	209	56920	26	4418	1483418	13561 (0.91%)	307.357	SRR9663522
96097C	MiSeq	4991281	172	76568	24	4739	2096510	23859 (1.14%)	283.099	SRR9663523
96098C	MiSeq	5528428	269	50309	32	5179	1038536	10481 (1.01%)	298.424	SRR9663524
96099	MiSeq	5074307	153	121736	16	4773	1613535	14774 (0.92%)	291.791	SRR9663546
96099R	MiSeq	4992067	172	87051	19	4742	1344246	15460 (1.15%)	274.814	SRR9663545
	Table 4 - Statistics
